# Supplementary material for: Plasma membrane effects of sphingolipid-synthesis inhibition by myriocin in CHO cells: a biophysical and lipidomic study
Source: Sci Rep. 2022 Jan 19;12:955. doi: 10.1038/s41598-021-04648-z (PMC8770663; doi:10.1038/s41598-021-04648-z)
Supplement: Supplementary file 1 — Supplementary Information 1. [file 41598_2021_4648_MOESM1_ESM.xlsx]

## Sheet: Table 5.S1
	Table S1. A summary of the various lipid compositions of CHO and LY-B cells after and before Myriocin treatment
		CHO PM patches							CHO whole cells								LY-B PM patches							LY-B whole cells
		10 % FBS	SD 10 % FBS	0.04 % FBS	SD 0.04 % FBS	0.04 % FBS + 2.5 µM Myr	SD 0.04 % FBS + 2.5 µM Myr		10 % FBS	SD 10 % FBS	0.04 % FBS	SD 0.04 % FBS	0.04 % FBS + 2.5 µM Myr	SD 0.04 % FBS + 2.5 µM Myr			10 % FBS	SD 10 % FBS	0.04 % FBS	SD 0.04 % FBS	0.04 % FBS + 2.5 µM Myr	SD 0.04 % FBS + 2.5 µM Myr		10 % FBS	SD 10 % FBS	0.04 % FBS	SD 0.04 % FBS	0.04 % FBS + 2.5 µM Myr	SD 0.04 % FBS + 2.5 µM Myr
	Total_CER_H2O	0.45	0.03	0.44	0.02	0.28	0.02		0.41	0	0.25	0.05	0.13	0.012		Total_CER_H2O	0.15	0.02	0.11	0.02	0.12	0.015		0.12	0.01	0.04	0.01	0.04	0.03
	Total_HexCER_H2O	0.9	0.26	2.79	0.26	0.43	0.17		0.42	0.06	0.77	0.15	0.09	0.01		Total_HexCER_H2O	0.22	0.06	0.14	0.03	0.17	0.11		0.11	0.01	0.06	0.02	0.07	0.01
	Total_SM	3.47	0.48	4.18	0.36	1.12	0.41		6.68	1.04	4.67	0.31	0.27	0.08		Total_SM	1.9	0.22	0.5	0.05	0.53	0.034		3.78	0.3	0.48	0.03	0.18	0.05
	Total_PC	74.55	2.14	74.42	0.55	76.88	1.1		68.54	0.93	76.94	3.46	81.69	0.81		Total_PC	74.82	2.35	81.35	2.05	79.75	2.97		73.54	0.69	61.18	8.55	59.99	1.78
	Total_PE	10.11	0.73	10.37	0.91	14.15	0.28		9.2	1.2	9.4	1.15	9.3	0.21		Total_PE	11.27	0.99	10.07	1.13	11.2	1.43		8.55	0.11	11.2	1.58	10.71	5.32
	Total_PI	5.05	0.49	3.58	0.11	3.29	0.9		7.91	0.01	5.41	0.69	5.62	0.42		Total_PI	5.98	0.87	4.47	0.65	4.1	1.33		7.87	0.66	4.88	2.55	5.01	0.99
	Total_PS	5.16	0.34	3.84	0.17	3.85	0.23		6.57	0.21	4.97	1.27	3.21	0.1		Total_PS	5.37	0.48	3.09	0.31	2.96	0.47		5.43	0.33	5.9	2.1	5.76	0.03
	Total_Chol	5.91	0.29	2.99	0.47	3.43	0.42		3.12	0.17	1.13	0.1	1.36	0.07		Total_Chol	8.65	0.9	4.09	0.55	3.65	0.1		3.05	0.13	1.3	0.12	1.26	0.03
	GPL_short	12	0.58	10.99	0.38	13.42	0.42		8.1	0.12	12.66	1.88	12.79	1.7		GPL_short	14.72	1.21	15.93	1.19	15.61	1.31		10.57	0.11	13.21	0.92	13.95	2.2
	GPL_long	82.46	1.31	81.05	0.76	82.27	0.83		82.66	0.96	84	2.2	86.89	2.31		GPL_long	82.28	1.44	82.87	1.26	82.78	0.91		84.5	0.29	85.5	2.09	85.6	2.11
	GPL_very_long	0.41	0.03	0.17	0.03	0.19	0.02		0.5	0.02	0.18	0.01	0.22	0.05		GPL_very_long	0.43	0.06	0.19	0.05	0.12	0.07		0.45	0.02	0.3	0.04	0.2	0.01
	PC_Lyso	0.05	0.01	0.11	0.01	0.04	0.02		0.14	0.01	0.05	0.01	0.03	0.01		PC_Lyso	0.06	0.01	0.15	0.05	0.05	0.02		0.12	0	0.08	0.02	0.06	0.02
	PE_Lyso	0.03	0	0.11	0	0.12	0.02		0.07	0.01	0.05	0.01	0.04	0.01		PE_Lyso	0.07	0.05	0.13	0.03	0.03	0.01		0.07	0.01	0.07	0.01	0.08	0.03
	PI_Lyso	0.05	0.01	0.05	0.02	0.03	0.01		0.09	0.01	0.07	0.01	0.05	0.04		PI_Lyso	0.05	0.01	0.05	0.01	0.02	0.01		0.09	0.02	0.08	0.06	0.08	0.03
	PS_Lyso	0.02	0.01	0.02	0.01	0.02	0.01		0.01	0	0.02	0.01	0.01	0.01		PS_Lyso	0.04	0.01	0.03	0.01	0.05	0.01		0	0	0.05	0.03	0.06	0.02
	PC_Ether	12.43	0.31	13.5	0.12	15.25	0.55		10.78	0.23	11.92	0.65	12.39	1.25		PC_Ether	15.98	0.06	17.07	0.66	17.62	2.17		14.3	0.31	15.15	0.72	15.32	0.91
	PE_Ether	0.47	0.15	0.63	0.11	0.04	0		0.23	0	0.95	0.35	0.01	0.01		PE_Ether	0.67	0.14	1.18	0.13	0	0		0.25	0.01	0.41	0.16	0.02	0
	PI_Ether	0.56	0.2	1.53	0.03	0.21	0.15		0.36	0.01	0.36	0.41	0.11	0.05		PI_Ether	0.75	0.19	0.64	0.15	0.3	0.1		0.42	0.04	0.42	0.17	0.23	0.1
	PS_Ether	0.21	0.02	0.19	0.02	0	0.01		0.28	0.01	0.19	1	0.01	0		PS_Ether	0.28	0.05	0.3	0.08	0.01	0.04		0.27	0.01	0.2	0.04	0.01	0
	CER_H2O	0.43	0.03	0.42	0.02	0.26	0.02		0.38	0.02	0.24	0.04	0.12	0.01		CER_H2O	0.14	0.02	0.09	0.02	0.1	0.01		0.11	0.01	0.04	0.01	0.04	0
	DHCER_H2O	0.01	0	0.01	0	0.01	0		0.02	0	0.01	0	0.01	0		DHCER_H2O	0.01	0	0.01	0	0.02	0		0.01	0	0.01	0	0	0
	HexCER_H2O	0.89	0.27	2.78	0.25	0.4	0.01		0.42	0.06	0.77	0.15	0.08	0		HexCER_H2O	0.2	0.04	0.14	0.03	0.16	0		0.1	0.01	0.06	0.02	0.06	0
	HexDHCER_H2O	0.01	0	0.01	0	0	0		0	0	0	0	0	0		HexDHCER_H2O	0.02	0.02	0.01	0	0.01	0		0	0	0	0.01	0	0
	SM	3.39	0.47	4.04	0.35	1.1	0.32		6.09	1.06	4.55	0.3	0.26	0.08		SM	1.86	0.21	0.48	0.05	0.51	0.22		3.56	0.23	0.47	0.03	0.17	0.05
	DHSM	0.08	0.01	0.14	0.01	0.02	0		0.59	0.02	0.12	0.01	0.01	0		DHSM	0.04	0.01	0.02	0	0.02	0		0.23	0.07	0.01	0	0.01	0
	DB_0	4.55	0.06	4.21	0.01	9.18	1.1		3.75	0.07	3.95	0.01	7.33	1.1		DB_0	6.77	0.21	7.77	0.51	7.91	0.87		5.33	0.04	6.73	0.84	6.86	1.2
	DB_1	40.96	0.58	36.38	0.68	37.68	1.16		37.39	0.33	35.38	0.85	38.48	1.46		DB_1	37.93	0.13	39.52	0.39	41.95	2.48		36.42	0.24	30.61	3.83	39.23	1.1
	DB_2	24.99	0.88	33	0.75	28.66	1.4		23.62	0.44	37.62	2.08	33.83	2.04		DB_2	22.71	0.87	27.82	0.46	29.82	2.63		23.7	0.27	25.16	2.85	32.37	0.38
	DB_3	2.92	0.12	1.21	0.03	1.17	0.06		3.31	0.06	1.27	0.1	1.19	0.07		DB_3	3.19	0.05	1.27	0.09	1.42	0.1		3.28	0.07	1.94	0.2	1.06	0
	DB_4	3.3	0.07	0.98	0.09	0.43	0.07		4.96	0.03	1.31	0.11	0.55	0.16		DB_4	3.77	0.14	1.17	0.21	0.54	0.03		4.85	0.27	2.62	0.21	0.56	0.01
	DB_5	2.42	0.09	0.81	0.05	0.15	0.01		3.77	0.07	1.08	0.07	0.22	0.03		DB_5	2.83	0.12	0.88	0.11	0.21	0.02		3.84	0.16	2.33	0.25	0.24	0.02
	DB_6	1.92	0.12	0.68	0.04	0.19	0.01		2.48	0.04	0.74	0.03	0.21	0.03		DB_6	2.34	0.23	1.01	0.22	0.33	0.04		2.51	0.09	1.94	0.07	0.26	0.04
	PC_UI_0	5.15	0.1	4.68	0.06	5.41	0.24		4.09	0.05	4.29	0.08	5.64	0.45		PC_UI_0	7.97	0.25	9.2	0.63	7.02	0.23		6.15	0.11	7.14	0.9	4.46	0.06
	PC_UI_1	40.56	0.62	37.18	1.1	38.73	0.99		35.24	0.58	35.32	0.29	41.95	1.58		PC_UI_1	38.49	0.47	42.83	1.04	44.38	2.02		36.35	0.24	28.94	4.07	32.21	1.52
	PC_UI_2	23.33	1.27	30.39	0.65	29.9	1.32		21.89	0.47	34.48	2.88	31.8	2.53		PC_UI_2	21.05	1.36	26.74	1.18	25.87	2.55		22.43	0.45	20.87	3.32	21.6	0.06
	PC_UI_3	2.31	0.18	1.02	0.03	1.35	0.15		2.55	0.07	1.1	0.14	1.31	0.07		PC_UI_3	2.5	0.2	1.1	0.07	1.31	0.21		2.75	0.05	1.42	0.16	0.67	0.13
	PC_UI_4	1.28	0.11	0.28	0.01	0.39	0.04		1.85	0.02	0.38	0.05	0.45	0.06		PC_UI_4	1.84	0.15	0.39	0.04	0.44	0.05		2.26	0.05	0.77	0.1	0.28	0.05
	PC_UI_5	1.07	0.09	0.39	0.01	0.32	0.01		1.74	0.02	0.5	0.06	0.4	0.02		PC_UI_5	1.65	0.18	0.46	0.04	0.35	0.04		2.17	0.05	0.92	0.13	0.25	0.03
	PC_UI_6	0.84	0.06	0.48	0.02	0.38	0.01		1.21	0.02	0.48	0.05	0.42	0.01		PC_UI_6	1.32	0.11	0.64	0.04	0.49	0		1.59	0.04	0.77	0.1	0.34	0.04
	PE_UI_0	0.26	0.03	0.32	0.04	3.18	0.09		0.21	0.01	0.83	0.32	1.13	0.06		PE_UI_0	0.31	0.06	0.38	0.07	1.59	0.23		0.23	0	3.58	1.26	2.46	0.12
	PE_UI_1	2.96	0.24	3.8	0.44	7.94	0.13		1.89	0.02	2.62	0.47	5.56	0.14		PE_UI_1	3.36	0.53	3.78	0.34	8.36	1.05		2.03	0.04	3.36	0.12	5.57	4.94
	PE_UI_2	2.81	0.19	4.31	0.32	2.42	0.06		1.92	0.05	4.26	0.3	2.15	0.08		PE_UI_2	2.96	0.21	3.3	0.43	1.27	0.28		2.1	0.07	4.22	0.21	2.31	0.24
	PE_UI_3	0.56	0.05	0.36	0.02	0.15	0		0.4	0.01	0.31	0.02	0.11	0		PE_UI_3	0.66	0.03	0.39	0.04	0	0		0.46	0.01	0.54	0.02	0.07	0
	PE_UI_4	1.32	0.17	0.73	0.11	0.15	0		1.1	0.01	0.55	0.08	0.11	0.01		PE_UI_4	1.56	0.2	1.29	0.16	0	0		1.13	0.02	1.54	0.18	0.07	0.01
	PE_UI_5	1.21	0.06	0.51	0.07	0.15	0		1.39	0.04	0.58	0.04	0.11	0.01		PE_UI_5	1.34	0.13	0.57	0.1	0	0		1.42	0.02	1.19	0.06	0.14	0
	PE_UI_6	1	0.01	0.34	0.03	0.15	0		1.19	0.03	0.36	0.02	0.11	0		PE_UI_6	1.08	0.09	0.37	0.05	0	0		1.18	0.01	0.83	0.1	0.07	0
	PI_UI_0	0.12	0	0.11	0.02	0.04	0.01		0.24	0	0.81	0.35	0.07	0.04		PI_UI_0	0.13	0.01	0.14	0.02	0.07	0.02		0.25	0.01	3.51	1.38	0.2	0.04
	PI_UI_1	1.2	0.05	0.93	0.04	0.91	0.24		2.16	0.07	1.16	0.12	2.09	0.09		PI_UI_1	1.28	0.15	1.17	0.09	1.54	0.54		2.1	0.14	1.01	0.2	2.04	0.31
	PI_UI_2	1.46	0.21	1.68	0.14	1.84	0.59		1.75	0.04	2.52	0.26	2.58	0.23		PI_UI_2	1.71	0.28	1.93	0.3	1.85	0.6		1.88	0.14	2.5	0.57	2.13	0.5
	PI_UI_3	0.5	0.04	0.22	0.01	0.19	0.1		0.74	0.01	0.32	0.04	0.32	0.09		PI_UI_3	0.62	0.09	0.28	0.04	0.24	0.07		0.7	0.06	0.58	0.14	0.22	0.09
	PI_UI_4	1.21	0.04	0.37	0.02	0.22	0.07		2.28	0.07	0.55	0.05	0.43	0.16		PI_UI_4	1.38	0.14	0.41	0.08	0.26	0.07		2.12	0.26	1.22	0.13	0.27	0.04
	PI_UI_5	0.3	0.06	0.11	0	0.05	0.01		0.57	0.02	0.18	0.02	0.1	0.04		PI_UI_5	0.39	0.07	0.19	0.02	0.08	0.03		0.62	0.05	0.56	0.17	0.09	0.02
	PI_UI_6	0.26	0.11	0.16	0.06	0.02	0		0.17	0.01	0.12	0.05	0.03	0.01		PI_UI_6	0.47	0.21	0.36	0.17	0.07	0.01		0.19	0.02	0.65	0.15	0.06	0
	PS_UI_0	0.21	0	0.18	0	0.32	0.03		0.31	0.01	1.97	0.99	0.46	0.04		PS_UI_0	0.21	0.03	0.15	0.02	0.41	0.08		0.27	0.02	10.02	4.07	1.49	0
	PS_UI_1	3.2	0.27	2.71	0.15	3.27	0.21		3.8	0.09	2.56	0.35	2.36	0.08		PS_UI_1	3.24	0.26	2.1	0.15	2.28	0.24		3.12	0.17	1.99	0.24	3.98	0.01
	PS_UI_2	0.52	0.02	0.55	0.04	0.19	0.01		0.57	0.02	0.57	0.06	0.39	0.03		PS_UI_2	0.49	0.05	0.33	0.02	0.16	0.1		0.46	0.02	0.35	0.04	0.3	0.01
	PS_UI_3	0.18	0.02	0.1	0.01	0	0		0.2	0.01	0.07	0.01	0	0		PS_UI_3	0.22	0.03	0.2	0.08	0	0.01		0.15	0.02	0.18	0.08	0	0
	PS_UI_4	0.25	0.01	0.08	0	0	0		0.42	0.02	0.12	0.02	0	0		PS_UI_4	0.28	0.02	0.06	0.01	0	0		0.35	0.03	0.11	0	0	0
	PS_UI_5	0.47	0.03	0.12	0.01	0	0		0.84	0.06	0.16	0.01	0	0		PS_UI_5	0.56	0.07	0.1	0.01	0	0.02		0.73	0.06	0.19	0.04	0	0
	PS_UI_6	0.33	0.01	0.1	0.01	0.06	0.01		0.48	0.02	0.1	0.02	0	0		PS_UI_6	0.37	0.05	0.15	0.05	0.11	0.04		0.37	0.03	0.19	0.04	0	0
	PC_short	11.56	0.48	10.51	0.37	8.52	0.54		7.78	0.13	9.41	0.31	8.3	0.75		PC_short	14.11	1	15.18	1.09	10.6	0.77		10.2	0.11	7.94	0.88	6.11	0.14
	PC_long	62.85	2.6	63.8	0.18	69.11	1.6		60.37	0.96	67.45	3.76	73.46	1.37		PC_long	60.55	3.18	66.04	2.17	70.5	3.66		63.25	0.6	59.53	1.83	53.55	1.86
	PC_very_long	0.14	0.03	0.11	0.01	0.11	0.04		0.16	0.01	0.07	0.01	0.19	0.04		PC_very_long	0.16	0.05	0.13	0.04	0.09	0.05		0.21	0.01	0.15	0.03	0.09	0.06
	PE_short	0.23	0.04	0.26	0.02	1.44	0.05		0.15	0	0.87	0.33	0.34	0.01		PE_short	0.3	0.12	0.36	0.11	1.18	0.37		0.16	0	2.41	1.34	1.16	0.56
	PE_long	9.81	0.69	10.08	0.91	12.72	0.23		7.93	0.13	8.67	0.85	10.32	0.2		PE_long	10.89	0.9	9.69	1.03	3.5	1.1		8.34	0.11	14.01	0.32	9.54	4.76
	PE_very_long	0.07	0	0.03	0.01	0	0		0.07	0	0.03	0	0	0		PE_very_long	0.08	0.01	0.02	0	0	0		0.06	0	0.06	0.03	0	0
	PI_short	0.11	0.02	0.09	0.01	0.23	0.1		0.09	0	0.57	0.26	0.19	0.01		PI_short	0.16	0.05	0.15	0.03	0.3	0.02		0.12	0.01	1.96	1.48	0.23	0.11
	PI_long	4.84	0.46	3.48	0.12	3.2	0.85		7.73	0.01	4.99	0.54	5.45	0.4		PI_long	5.7	0.82	4.29	0.65	3.74	1.31		7.67	0.65	8.43	1.06	4.73	0.86
	PI_very_long	0.1	0	0.02	0.01	0.03	0.03		0.09	0	0.05	0.01	0.05	0.02		PI_very_long	0.13	0.04	0.03	0.01	0.03	0.02		0.09	0	0.11	0.04	0.04	0.02
	PS_short	0.11	0.04	0.14	0.01	0.64	0.03		0.08	0	1.91	1.02	0.26	0.02		PS_short	0.16	0.06	0.23	0.06	0.95	0.1		0.09	0.01	1.69	4.18	0.75	0.02
	PS_long	4.96	0.31	3.69	0.16	3.01	0.23		6.29	0.2	3.68	0.45	2.75	0.09		PS_long	5.14	0.42	2.85	0.26	1.94	0.42		5.24	0.32	4.21	0.31	5.12	0.02
	PS_very_long	0.09	0.01	0.01	0	0	0		0.19	0.01	0.02	0	0	0		PS_very_long	0.07	0.01	0.01	0	0	0		0.1	0.01	0.02	0.01	0	0
	CER_H2O_16	0.27	0.01	0.28	0.02	0.21	0.02		0.19	0.01	0.16	0.02	0.13	0.01		CER_H2O_16	0.07	0.01	0.04	0	0.06	0.01		0.05	0.01	0.02	0.02	0.04	0
	CER_H2O_18	0.01	0	0.01	0	0.04	0		0.01	0	0.01	0	0	0		CER_H2O_18	0.01	0	0.01	0	0.03	0		0	0	0	0	0	0
	CER_H2O_22	0.02	0	0.02	0.01	0	0		0.06	0.01	0.01	0	0	0		CER_H2O_22	0.01	0	0.01	0	0	0		0.03	0	0	0	0	0
	CER_H2O_24	0.14	0.02	0.12	0.01	0.04	0		0.16	0.01	0.07	0.01	0	0		CER_H2O_24	0.05	0.01	0.03	0.01	0.03	0		0.04	0	0.01	0.02	0	0
	CER_H2O_26	0.01	0	0	0	0	0		0	0	0	0.01	0	0		CER_H2O_26	0.01	0.01	0.01	0.01	0	0		0	0	0	0.01	0	0
	HexCER_H2O_12	0	0	0	0	0	0		0.01	0	0	0	0	0		HexCER_H2O_12	0	0	0	0	0	0		0	0	0	0	0	0
	HexCER_H2O_14	0	0	0.01	0	0	0		0	0	0.01	0	0	0		HexCER_H2O_14	0	0	0	0	0	0		0	0	0	0	0	0
	HexCER_H2O_16	0.6	0.16	2.08	0.19	0.29	0		0.27	0.04	0.55	0.12	0.09	0		HexCER_H2O_16	0.13	0.03	0.09	0.02	0.09	0.01		0.07	0	0.05	0.02	0.04	0
	HexCER_H2O_18	0.01	0	0.03	0.01	0	0		0	0	0.01	0	0	0		HexCER_H2O_18	0	0	0.01	0	0	0		0	0	0	0	0	0
	HexCER_H2O_20	0	0	0.01	0	0	0		0	0	0	0	0	0		HexCER_H2O_20	0	0	0	0	0	0		0	0	0	0	0	0
	HexCER_H2O_22	0.05	0.02	0.16	0.04	0	0		0.02	0.01	0.06	0.01	0	0		HexCER_H2O_22	0.01	0	0.01	0.01	0	0		0.01	0	0.01	0	0	0
	HexCER_H2O_24	0.23	0.08	0.49	0.08	0.14	0		0.12	0.01	0.15	0.02	0	0		HexCER_H2O_24	0.06	0.02	0.02	0.01	0.08	0.01		0.03	0	0.01	0.01	0.03	0
	SM_14	0.03	0	0.02	0	0	0		0.05	0.01	0.03	0	0	0		SM_14	0.02	0	0.01	0	0	0		0.05	0	0.01	0	0	0
	SM_16	3.23	0.43	3.82	0.37	0.5	0.11		5.32	1.22	4.27	0.28	0.21	0.07		SM_16	1.72	0.17	0.45	0.05	0.09	0.05		2.89	0.1	0.42	0.02	0.08	0.04
	SM_18	0.01	0	0.03	0.03	0.01	0		0.12	0.02	0.01	0	0	0		SM_18	0.02	0.02	0	0	0.01	0		0.08	0.04	0	0	0	0
	SM_20	0	0	0.02	0.01	0.5	0.18		0.13	0.03	0	0	0.03	0.01		SM_20	0.01	0.01	0	0	0.36	0.14		0.07	0.04	0	0	0.06	0.01
	SM_22	0.02	0	0.04	0.01	0.1	0.03		0.52	0.12	0.05	0	0.01	0		SM_22	0.02	0.01	0.02	0	0.06	0.03		0.31	0.14	0.02	0	0.03	0
	SM_24	0.18	0.05	0.25	0.02	0.09	0.02		0.54	0.05	0.31	0.03	0.02	0		SM_24	0.11	0.01	0.03	0.01	0.03	0.02		0.38	0.05	0.03	0	0.01	0.01
	PC_28	0.16	0.02	0.17	0.02	0.07	0.01		0.07	0	0.09	0	0.06	0.01		PC_28	0.26	0.05	0.24	0.03	0.12	0.03		0.12	0	0.19	0.02	0.04	0.01
	PC_30	2.94	0.37	3.27	0.32	2.18	0.13		1.1	0.08	2.36	0.28	1.75	0.44		PC_30	3.42	0.52	2.71	0.24	2.19	0.29		1.44	0.01	2.66	0.33	0.94	0.01
	PC_32	8.44	0.09	7.05	0.13	6.12	0.38		6.61	0.07	7.28	0.2	6.44	0.57		PC_32	10.41	0.44	12.21	0.86	8.05	0.35		8.57	0.1	9.35	0.63	5	0.16
	PC_34	33.28	0.99	29.75	0.85	29	0.88		30.83	0.55	30.81	1.13	31.45	1.51		PC_34	31.19	0.85	33.01	1.17	32.4	1.81		31.85	0.11	21.29	3.9	24.6	1.37
	PC_36	24.46	1.4	29.55	0.86	33.86	1.31		23.82	0.4	31.35	2.49	35.77	2.63		PC_36	23.09	1.89	28.52	1	30.76	3.76		24.5	0.57	21.96	3.29	25.5	0
	PC_38	4.36	0.21	3.97	0.13	4.76	0.48		4.67	0.05	3.82	0.3	5.74	0.47		PC_38	5.28	0.65	3.89	0.13	4.26	0.5		5.62	0.08	4.16	0.75	2.98	0.31
	PC_40	0.71	0.07	0.45	0.01	0.53	0.09		1	0.02	0.48	0.06	0.73	0.07		PC_40	0.95	0.18	0.51	0.04	0.46	0.14		1.24	0.04	0.79	0.19	0.38	0.12
	PC_42	0.11	0.02	0.08	0.01	0.09	0.03		0.13	0.01	0.06	0.01	0.16	0.04		PC_42	0.13	0.04	0.1	0.03	0.08	0.04		0.17	0.01	0.13	0.03	0.07	0.05
	PC_44	0.03	0.01	0.03	0.01	0.02	0.01		0.03	0	0.01	0	0.03	0		PC_44	0.03	0.01	0.03	0.01	0.01	0.01		0.04	0	0.02	0	0.01	0.02
	PE_28	0	0	0	0	0.08	0		0	0	0	0	0	0		PE_28	0.01	0.01	0.01	0.01	0.03	0.02		0	0	0	0	0	0
	PE_30	0.03	0.01	0.04	0.01	0	0		0.01	0	0.02	0.01	0	0		PE_30	0.06	0.03	0.07	0.03	0	0		0.01	0	0.08	0.02	0	0
	PE_32	0.19	0.03	0.21	0.01	0.15	0		0.13	0	0.84	0.32	0	0		PE_32	0.21	0.06	0.27	0.06	0.03	0.01		0.14	0	3.52	1.31	0.07	0
	PE_34	1.84	0.21	2.32	0.1	1.21	0.02		1.12	0.02	2.17	0.28	0.91	0.04		PE_34	2.09	0.29	2.48	0.27	0.67	0.06		1.24	0.04	2.26	0.22	1.3	0.02
	PE_36	4.4	0.35	6.02	0.66	3.41	0.05		3	0.05	4.81	0.52	2.84	0.1		PE_36	4.84	0.4	5.23	0.49	1.21	0.15		3.24	0.11	5.86	0.26	2.82	0
	PE_38	1.83	0.09	1	0.09	0.38	0.01		1.76	0.02	0.94	0.07	0.34	0.01		PE_38	2.03	0.2	1.18	0.17	0	0		1.8	0.04	1.92	0.1	0.22	0.01
	PE_40	1.71	0.07	0.63	0.09	0.15	0		1.96	0.06	0.74	0.04	0.11	0		PE_40	1.89	0.13	0.68	0.12	0	0		2	0.05	1.49	0.12	0.14	0
	PE_42	0.06	0	0.03	0.01	0	0		0.05	0	0.03	0	0	0		PE_42	0.06	0.01	0.02	0	0	0		0.05	0	0.06	0.03	0	0
	PE_44	0.01	0	0	0	0	0		0.01	0	0	0	0	0		PE_44	0.01	0	0	0	0	0		0.01	0	0	0	0	0
	PI_28	0	0	0	0	0.01	0		0	0	0	0	0	0		PI_28	0	0	0	0	0.01	0.01		0	0	0.04	0.18	0.02	0
	PI_30	0.03	0.01	0.02	0	0.08	0.03		0.01	0	0.01	0	0.07	0.02		PI_30	0.05	0.02	0.04	0	0.11	0.02		0.02	0	0.08	0.05	0.11	0.05
	PI_32	0.07	0.01	0.05	0.01	0.12	0.08		0.08	0	0.55	0.25	0.1	0.01		PI_32	0.09	0.02	0.1	0.03	0.17	0.04		0.09	0	2.81	1.26	0.09	0.05
	PI_34	0.54	0.04	0.34	0.02	0.22	0.06		1.16	0.02	0.49	0.05	0.65	0.2		PI_34	0.57	0.1	0.37	0.02	0.7	0.19		1.17	0.1	0.36	0.05	0.85	0.19
	PI_36	1.9	0.21	1.92	0.07	2.3	0.62		2.89	0.1	2.89	0.31	3.74	0.32		PI_36	2.15	0.25	2.23	0.39	2.24	0.9		2.91	0.2	3.23	0.5	2.91	0.5
	PI_38	2.04	0.24	1.06	0.08	0.62	0.22		3.04	0.09	1.33	0.14	1.09	0.36		PI_38	2.42	0.4	1.42	0.16	0.74	0.21		2.86	0.31	2.61	0.52	0.65	0.09
	PI_40	0.33	0.06	0.12	0.03	0.06	0.02		0.55	0.02	0.22	0.02	0.17	0.06		PI_40	0.53	0.14	0.24	0.08	0.13	0.03		0.64	0.06	0.73	0.08	0.18	0.01
	PI_42	0.07	0	0.01	0.01	0.02	0.04		0.06	0	0.04	0.01	0.05	0.02		PI_42	0.07	0.02	0.02	0.01	0.01	0.01		0.06	0	0.07	0.03	0.03	0.02
	PI_44	0.03	0	0	0	0.01	0		0.02	0	0.01	0	0	0		PI_44	0.06	0.02	0.01	0.01	0.01	0.01		0.02	0	0.03	0.02	0.01	0
	PS_30	0.02	0.02	0.02	0.01	0	0		0	0	0.01	0.01	0	0		PS_30	0.03	0.01	0.05	0.01	0.05	0.02		0	0	0.07	0.03	0	0
	PS_32	0.06	0.02	0.09	0.01	0.06	0.01		0.08	0	1.88	1.01	0	0		PS_32	0.09	0.03	0.15	0.03	0.09	0.04		0.08	0.01	10.06	4.12	0	0
	PS_34	0.53	0.02	0.56	0.02	0.13	0.02		0.56	0.02	0.62	0.07	0.2	0		PS_34	0.51	0.04	0.59	0.11	0.2	0.04		0.51	0.03	0.34	0.1	0.45	0.02
	PS_36	3.06	0.24	2.65	0.15	2.88	0.17		3.6	0.08	2.47	0.29	2.29	0.09		PS_36	3.13	0.23	1.88	0.13	1.38	0.24		3.03	0.18	1.81	0.18	2.14	0.04
	PS_38	0.35	0.01	0.2	0	0	0		0.46	0.03	0.22	0.03	0	0		PS_38	0.36	0.04	0.13	0.01	0	0.01		0.37	0.03	0.16	0.02	0.05	0
	PS_40	1.01	0.05	0.27	0.01	0	0		1.68	0.09	0.36	0.05	0	0		PS_40	1.15	0.14	0.25	0.04	0	0.01		1.38	0.11	0.41	0.06	0.05	0
	PS_42	0.09	0.01	0.01	0	0	0		0.18	0.01	0.02	0	0	0		PS_42	0.07	0.01	0.01	0	0	0		0.1	0.01	0.02	0.01	0	0
	PC_Lyso_short	0.02	0	0.02	0	0.02	0.04		0.07	0.01	0.02	0	0.02	0.01		PC_Lyso_short	0.02	0	0.03	0.02	0.03	0.01		0.06	0	0.03	0.01	0.03	0.01
	PC_Lyso_long	0.03	0.01	0.09	0.01	0.02	0.03		0.07	0	0.03	0	0.01	0		PC_Lyso_long	0.04	0.01	0.12	0.04	0.02	0.01		0.06	0	0.05	0.01	0.03	0.02
	PE_Lyso_short	0	0	0	0	0.02	0.05		0.01	0	0.01	0	0	0		PE_Lyso_short	0.01	0.02	0.01	0.01	0.01	0		0.01	0	0.02	0.01	0.02	0.01
	PE_Lyso_long	0.03	0	0.11	0	0.1	0.16		0.06	0.01	0.04	0.01	0.04	0.01		PE_Lyso_long	0.05	0.03	0.12	0.03	0.02	0.01		0.06	0.01	0.05	0.01	0.06	0.03
	PI_Lyso_short	0.01	0	0.01	0	0	0		0.01	0	0.01	0	0	0		PI_Lyso_short	0.02	0	0.01	0.01	0	0		0.01	0	0.02	0.02	0.01	0
	PI_Lyso_long	0.04	0.01	0.04	0.02	0.03	0.01		0.08	0.01	0.06	0.01	0.04	0.04		PI_Lyso_long	0.03	0.01	0.04	0.01	0.02	0.01		0.08	0.01	0.06	0.04	0.07	0.02
	PS_Lyso_short	0.02	0.01	0.02	0.01	0.02	0.03		0	0	0.01	0.01	0.01	0		PS_Lyso_short	0.04	0.01	0.03	0.01	0.04	0.01		0	0	0.05	0.03	0.05	0.02
	PS_Lyso_long	0	0	0	0	0	0.05		0	0	0	0	0	0		PS_Lyso_long	0	0	0	0	0.01	0		0	0	0	0	0.01	0
	PC_Lyso_UI_0	0.03	0	0.02	0	0.03	0.05		0.09	0	0.02	0	0.02	0		PC_Lyso_UI_0	0.03	0	0.04	0.03	0.03	0.01		0.08	0	0.04	0.02	0.04	0.01
	PC_Lyso_UI_1	0.02	0	0.08	0.01	0.01	0.02		0.05	0	0.02	0	0.01	0		PC_Lyso_UI_1	0.02	0.01	0.1	0.02	0.02	0		0.03	0	0.03	0.01	0.02	0.01
	PC_Lyso_UI_2	0	0	0	0	0	0		0	0	0	0	0	0		PC_Lyso_UI_2	0	0	0.01	0	0	0		0	0	0.01	0	0	0
	PE_Lyso_UI_0	0.01	0	0.01	0	0.02	0.09		0.03	0	0.02	0	0.01	0		PE_Lyso_UI_0	0.01	0.01	0.01	0	0.01	0		0.04	0	0.03	0.01	0.03	0.01
	PE_Lyso_UI_1	0.02	0	0.1	0.01	0.1	0.11		0.04	0.01	0.03	0	0.03	0.01		PE_Lyso_UI_1	0.04	0.03	0.13	0.04	0.02	0.01		0.03	0	0.05	0.01	0.05	0.03
	PE_Lyso_UI_2	0	0	0	0	0	0.01		0	0	0	0	0	0.01		PE_Lyso_UI_2	0.01	0.02	0	0	0	0		0	0	0	0	0	0
	PI_Lyso_UI_0	0.03	0.01	0.04	0.02	0.02	0.01		0.07	0.01	0.05	0.01	0.03	0.01		PI_Lyso_UI_0	0.03	0.01	0.03	0.01	0.01	0.01		0.07	0.01	0.06	0.03	0.09	0.04
	PI_Lyso_UI_1	0.01	0	0.01	0	0	0		0.02	0	0.02	0	0.02	0.02		PI_Lyso_UI_1	0.02	0.01	0.01	0.01	0.01	0		0.02	0	0.03	0.02	0.06	0.02
	PI_Lyso_UI_2	0	0	0	0	0	0		0	0	0	0	0	0		PI_Lyso_UI_2	0	0	0	0	0	0		0	0	0	0.01	0	0
	PS_Lyso_UI_0	0	0	0	0	0	0.03		0	0	0	0	0	0		PS_Lyso_UI_0	0	0	0	0	0.01	0		0	0	0	0	0.01	0
	PS_Lyso_UI_1	0.02	0.01	0.02	0.01	0.02	0.02		0	0	0.01	0.01	0.01	0		PS_Lyso_UI_1	0.04	0.01	0.03	0.01	0.04	0.01		0	0	0.05	0.03	0.05	0.02
	PC_Ether_short	1.8	0.27	2.05	0.17	1.93	0.24		0.9	0.04	1.67	0.13	1.11	0.02		PC_Ether_short	2.83	0.36	4.38	0.41	3.06	0.37		1.4	0.06	4.82	0.36	1.59	0.03
	PC_Ether_long	10.57	0.54	11.39	0.18	13.1	0.36		9.8	0.24	10.21	0.75	11.21	1.27		PC_Ether_long	13.09	0.4	12.62	0.78	14.78	1.83		12.82	0.25	10.25	0.85	13.61	0.03
	PC_Ether_very_long	0.06	0.02	0.06	0.01	0.05	0.03		0.07	0.01	0.03	0.01	0.07	0.02		PC_Ether_very_long	0.07	0.02	0.06	0.03	0.05	0.03		0.09	0	0.08	0.01	0.05	0.04
	PE_Ether_short	0.02	0.01	0.02	0	0	0		0.02	0	0.62	0.29	0	0		PE_Ether_short	0.03	0.02	0.05	0.03	0	0		0.02	0	0.33	1.29	0	0
	PE_Ether_long	0.45	0.14	0.61	0.11	0.04	0		0.21	0	0.32	0.06	0.01	0.01		PE_Ether_long	0.63	0.15	1.14	0.11	0	0		0.22	0.01	0.09	0.26	0.02	0
	PI_Ether_short	0.01	0.01	0.01	0.01	0.06	0.06		0.02	0	0.51	0.25	0.03	0.01		PI_Ether_short	0.02	0.01	0.02	0	0.1	0.03		0.03	0	0.26	0.13	0.05	0.03
	PI_Ether_long	0.53	0.19	0.32	0.04	0.15	0.08		0.33	0.01	0.45	0.16	0.1	0.05		PI_Ether_long	0.71	0.19	0.62	0.15	0.2	0.07		0.39	0.03	0.15	0.06	0.18	0.07
	PI_Ether_very_long	0.01	0	0	0	0.01	0.01		0.01	0	0.01	0	0	0		PI_Ether_very_long	0.02	0.01	0.01	0	0	0		0.01	0	0	0	0.01	0
	PS_Ether_short	0.01	0.01	0.01	0	0	0		0.06	0	1.84	0.98	0	0		PS_Ether_short	0.01	0.01	0.02	0.01	0	0.01		0.07	0.01	0.2	0.04	0	0
	PS_Ether_long	0.19	0.02	0.18	0.02	0	0.01		0.2	0.02	0.11	0.02	0.01	0		PS_Ether_long	0.26	0.04	0.28	0.08	0.01	0.03		0.2	0	0	0	0.01	0
	PS_Ether_very_long	0	0	0	0	0	0		0.01	0	0	0	0	0		PS_Ether_very_long	0	0	0	0	0	0		0.01	0	0	0	0	0
	PC_Ether_UI_0	1.09	0.03	0.99	0.02	1.07	0.09		0.79	0.01	0.75	0.02	0.85	0.1		PC_Ether_UI_0	1.73	0.08	1.97	0.11	1.67	0.22		1.24	0.06	1.5	0.07	1.17	0.03
	PC_Ether_UI_1	6.63	0.12	7.84	0.23	8.8	0.47		5.47	0.17	6.37	0.15	6.97	0.75		PC_Ether_UI_1	8.03	0.35	9.88	0.58	11.4	1.73		6.74	0.15	8.21	0.48	9.73	0.01
	PC_Ether_UI_2	2.68	0.19	3.61	0.13	4.12	0.05		2.47	0.1	3.68	0.4	3.22	0.58		PC_Ether_UI_2	2.86	0.19	3.9	0.3	3.76	0.3		3.01	0.1	3.36	0.23	3.4	0.09
	PC_Ether_UI_3	0.53	0.07	0.33	0.02	0.36	0.04		0.52	0.02	0.34	0.04	0.31	0.04		PC_Ether_UI_3	0.67	0.07	0.38	0.04	0.31	0.05		0.69	0.02	0.52	0.02	0.25	0.05
	PC_Ether_UI_4	0.53	0.07	0.15	0.01	0.17	0.01		0.58	0.01	0.16	0.02	0.15	0.03		PC_Ether_UI_4	0.93	0.08	0.22	0.01	0.21	0.02		0.89	0.01	0.39	0	0.16	0.02
	PC_Ether_UI_5	0.53	0.05	0.25	0.01	0.23	0		0.66	0.02	0.23	0.03	0.19	0.02		PC_Ether_UI_5	0.99	0.09	0.3	0.02	0.25	0.02		0.99	0.01	0.61	0.01	0.21	0.01
	PC_Ether_UI_6	0.44	0.04	0.33	0.01	0.26	0.01		0.47	0.01	0.28	0.03	0.2	0.01		PC_Ether_UI_6	0.78	0.06	0.41	0.01	0.33	0		0.74	0.01	0.63	0.02	0.25	0.01
	PE_Ether_UI_0	0.01	0	0.01	0	0	0		0.02	0	0.62	0.29	0	0		PE_Ether_UI_0	0.02	0.01	0.02	0.01	0	0		0.03	0	0.32	1.28	0	0
	PE_Ether_UI_1	0.06	0.01	0.06	0	0.01	0		0.03	0	0.05	0.01	0	0		PE_Ether_UI_1	0.07	0.02	0.08	0.02	0	0		0.03	0	0.01	0.02	0.01	0
	PE_Ether_UI_2	0.03	0.01	0.05	0	0.01	0		0.01	0	0.03	0	0	0		PE_Ether_UI_2	0.04	0.01	0.06	0.01	0	0		0.02	0	0	0.01	0	0
	PE_Ether_UI_3	0.04	0.01	0.07	0.01	0.01	0		0.01	0	0.04	0	0	0		PE_Ether_UI_3	0.05	0.01	0.1	0.01	0	0		0.01	0	0.01	0.02	0	0
	PE_Ether_UI_4	0.21	0.12	0.32	0.08	0.01	0		0.04	0	0.14	0.05	0	0		PE_Ether_UI_4	0.33	0.12	0.74	0.07	0	0		0.04	0	0.05	0.22	0	0
	PE_Ether_UI_5	0.06	0.01	0.06	0.02	0.01	0		0.04	0	0.03	0	0	0		PE_Ether_UI_5	0.07	0.01	0.1	0.02	0	0		0.04	0	0.01	0.01	0	0
	PE_Ether_UI_6	0.07	0	0.07	0.01	0	0		0.07	0	0.04	0	0	0		PE_Ether_UI_6	0.09	0.01	0.08	0.01	0	0		0.07	0	0.01	0.01	0	0
	PI_Ether_UI_0	0	0	0	0	0	0		0.03	0	0.7	0.35	0	0		PI_Ether_UI_0	0.01	0	0.01	0	0	0		0.03	0	0.33	0.13	0	0
	PI_Ether_UI_1	0.07	0.01	0.03	0	0.02	0.01		0.09	0	0.03	0	0.02	0.01		PI_Ether_UI_1	0.09	0.01	0.05	0.01	0.04	0.02		0.09	0.01	0.01	0	0.06	0.01
	PI_Ether_UI_2	0.4	0.17	0.26	0.03	0.18	0.12		0.11	0	0.19	0.06	0.06	0.03		PI_Ether_UI_2	0.55	0.18	0.5	0.13	0.18	0.07		0.14	0.01	0.06	0.03	0.11	0.07
	PI_Ether_UI_3	0.03	0.01	0.01	0	0.02	0.01		0.04	0	0.02	0	0.01	0		PI_Ether_UI_3	0.03	0.01	0.02	0.01	0.02	0		0.04	0.01	0	0	0.02	0.01
	PI_Ether_UI_4	0.02	0	0.01	0.01	0.01	0		0.05	0	0.01	0	0.01	0.01		PI_Ether_UI_4	0.02	0.01	0.01	0.01	0.01	0.01		0.06	0	0	0	0.02	0.01
	PI_Ether_UI_5	0.03	0.01	0.02	0	0	0		0.04	0	0.02	0.01	0	0		PI_Ether_UI_5	0.04	0.01	0.04	0.01	0.01	0.01		0.05	0.01	0.01	0	0.01	0
	PI_Ether_UI_6	0.01	0	0.01	0	0	0		0	0	0	0	0	0		PI_Ether_UI_6	0.01	0	0.01	0	0	0		0	0	0	0	0.01	0
	PS_Ether_UI_0	0.01	0	0.01	0	0	0		0.07	0	1.84	0.98	0	0		PS_Ether_UI_0	0.01	0.01	0.02	0.01	0	0		0.08	0.01	0.2	0.04	0	0
	PS_Ether_UI_1	0.12	0.01	0.08	0.01	0	0.01		0.13	0.01	0.06	0.01	0.01	0		PS_Ether_UI_1	0.15	0.02	0.08	0.01	0.01	0.02		0.13	0	0	0	0.01	0
	PS_Ether_UI_2	0.02	0	0.01	0	0	0		0.03	0	0.01	0	0	0		PS_Ether_UI_2	0.03	0.01	0.02	0	0	0.01		0.03	0	0	0	0	0
	PS_Ether_UI_3	0.04	0.01	0.07	0.01	0	0		0	0	0.04	0.01	0	0		PS_Ether_UI_3	0.07	0.03	0.18	0.08	0	0		0	0	0	0	0	0
	PS_Ether_UI_5	0.01	0	0	0	0	0		0.02	0	0	0	0	0		PS_Ether_UI_5	0.01	0	0	0	0	0		0.02	0	0	0	0	0
	PS_Ether_UI_6	0.01	0	0	0	0	0		0.01	0	0	0	0	0		PS_Ether_UI_6	0.01	0	0	0	0	0.01		0.01	0	0	0	0	0
	PC_Ether_30	0.18	0.01	0.17	0	0.16	0.02		0.09	0	0.12	0	0.09	0.02		PC_Ether_30	0.34	0.05	0.42	0.03	0.27	0.05		0.16	0	0.47	0.01	0.13	0.01
	PC_Ether_32	1.62	0.26	1.88	0.17	1.77	0.23		0.81	0.04	1.55	0.14	0.99	0.06		PC_Ether_32	2.49	0.32	3.96	0.39	2.78	0.32		1.24	0.05	4.25	0.35	1.46	0.02
	PC_Ether_34	5.27	0.12	6.22	0.19	6.59	0.35		4.72	0.22	5.47	0.29	5.17	0.44		PC_Ether_34	6.18	0.25	7.09	0.53	8.23	1.58		5.8	0.11	4.67	0.51	7.55	0.15
	PC_Ether_36	3.53	0.28	3.97	0.11	5.2	0.14		3.49	0.12	3.7	0.35	4.43	0.93		PC_Ether_36	4.19	0.26	4.22	0.33	5.2	0.45		4.38	0.16	3.6	0.33	4.83	0.04
	PC_Ether_38	1.46	0.11	1	0.03	1.09	0.09		1.49	0.04	0.86	0.1	0.97	0.1		PC_Ether_38	2.25	0.21	1.12	0.05	1.11	0.1		2.12	0.01	1.7	0.07	0.84	0.17
	PC_Ether_40	0.31	0.05	0.2	0.01	0.25	0.04		0.37	0.01	0.18	0.03	0.21	0.03		PC_Ether_40	0.46	0.09	0.2	0.02	0.24	0.07		0.53	0.02	0.41	0.03	0.19	0.05
	PC_Ether_42	0.05	0.02	0.05	0.01	0.04	0.02		0.06	0	0.03	0.01	0.06	0.03		PC_Ether_42	0.06	0.02	0.05	0.02	0.04	0.02		0.07	0	0.06	0	0.04	0.03
	PC_Ether_44	0.01	0	0.02	0	0.01	0.01		0.01	0	0	0	0.01	0		PC_Ether_44	0.01	0.01	0.01	0.01	0.01	0.01		0.02	0	0.01	0	0.01	0.01
	PE_Ether_30	0.01	0	0.01	0	0	0		0	0	0.01	0	0	0		PE_Ether_30	0.02	0.01	0.03	0.02	0	0		0	0	0	0.01	0	0
	PE_Ether_32	0.01	0	0.01	0	0	0		0.02	0	0.62	0.29	0	0		PE_Ether_32	0.01	0	0.02	0.01	0	0		0.02	0	0.32	1.29	0	0
	PE_Ether_34	0.25	0.13	0.41	0.09	0.02	0		0.05	0	0.2	0.06	0.01	0		PE_Ether_34	0.38	0.12	0.84	0.07	0	0		0.06	0	0.06	0.24	0.01	0
	PE_Ether_36	0.06	0.01	0.09	0.01	0.01	0		0.03	0	0.05	0	0	0		PE_Ether_36	0.08	0.01	0.12	0.01	0	0		0.03	0	0.01	0.01	0	0
	PE_Ether_38	0.1	0.01	0.09	0.02	0.01	0		0.09	0	0.06	0	0	0		PE_Ether_38	0.13	0.02	0.15	0.03	0	0		0.09	0	0.01	0.03	0	0
	PE_Ether_40	0.03	0	0.02	0.01	0	0		0.04	0	0.02	0	0	0		PE_Ether_40	0.04	0	0.02	0	0	0		0.04	0	0	0.01	0	0
	PI_Ether_30	0.01	0.01	0.01	0	0.02	0.01		0	0	0.01	0	0.01	0		PI_Ether_30	0.02	0	0.02	0	0.03	0		0	0	0	0	0.02	0.02
	PI_Ether_32	0	0	0	0	0.05	0.07		0.02	0	0.51	0.24	0.02	0.01		PI_Ether_32	0	0	0	0	0.07	0.03		0.02	0	0.24	0.11	0.02	0.01
	PI_Ether_34	0	0	0.01	0	0	0		0	0	0	0	0	0		PI_Ether_34	0.01	0.01	0.01	0	0	0		0.01	0	0	0	0.01	0
	PI_Ether_36	0.07	0	0.03	0.01	0.03	0		0.14	0	0.23	0.1	0.04	0.03		PI_Ether_36	0.09	0	0.04	0.01	0.06	0.03		0.17	0.01	0.11	0.03	0.1	0.04
	PI_Ether_38	0.45	0.19	0.28	0.03	0.12	0.08		0.14	0.01	0.21	0.06	0.04	0.02		PI_Ether_38	0.6	0.19	0.56	0.14	0.1	0.06		0.17	0.02	0.06	0.04	0.06	0.03
	PI_Ether_40	0.01	0	0	0	0	0		0.04	0	0.01	0	0	0		PI_Ether_40	0.01	0	0	0	0	0		0.04	0	0	0	0.01	0
	PI_Ether_42	0.01	0	0	0	0.01	0.01		0.01	0	0.01	0	0	0		PI_Ether_42	0.02	0.01	0.01	0	0	0		0.01	0	0	0	0.01	0
	PS_Ether_30	0.01	0	0.01	0	0	0		0	0	0	0	0	0		PS_Ether_30	0.01	0.01	0.02	0.01	0	0.01		0	0	0	0	0	0
	PS_Ether_32	0	0	0	0	0	0		0.06	0.01	1.83	0.98	0	0		PS_Ether_32	0	0	0.01	0	0	0		0.07	0.01	0.2	0.2	0	0
	PS_Ether_34	0.06	0.01	0.1	0.01	0	0		0.02	0	0.06	0.02	0	0		PS_Ether_34	0.1	0.03	0.22	0.08	0	0		0.02	0	0	0	0	0
	PS_Ether_36	0.09	0	0.05	0.01	0	0.01		0.11	0.01	0.04	0	0.01	0		PS_Ether_36	0.1	0.01	0.05	0.01	0.01	0.02		0.11	0	0	0	0.01	0
	PS_Ether_38	0.04	0	0.02	0	0	0		0.05	0.01	0.02	0	0	0		PS_Ether_38	0.04	0.01	0.01	0	0	0.01		0.05	0.01	0	0	0	0
	PS_Ether_40	0.01	0	0	0	0	0		0.02	0	0	0	0	0		PS_Ether_40	0.02	0	0	0	0	0		0.02	0	0	0	0	0
